# Supplementary material for: Application of a text mining method in navigation and communication for enhancing maritime safety
Source: PLoS One. 2024 Mar 22;19(3):e0299582. doi: 10.1371/journal.pone.0299582 (PMC10959359; doi:10.1371/journal.pone.0299582)
Supplement: S1 Datasets — (ZIP) [file pone.0299582.s001.zip]

Archive with 2 entries (2 files):
- ontology.xml
- scenario.csv
