# Supplementary material for: Application of a text mining method in navigation and communication for enhancing maritime safety
Source: PLoS One. 2024 Mar 22;19(3):e0299582. doi: 10.1371/journal.pone.0299582 (PMC10959359; doi:10.1371/journal.pone.0299582)
Supplement: S1 Datasets — (ZIP) [file pone.0299582.s001.zip › ontology.xml]

<?xml version="1.0"?>
<Ontology xmlns="http://www.w3.org/2002/07/owl#"
     xml:base="http://www.semanticweb.org/p.hatlas/ontologies/2017/1/untitled-ontology-65"
     xmlns:rdf="http://www.w3.org/1999/02/22-rdf-syntax-ns#"
     xmlns:xml="http://www.w3.org/XML/1998/namespace"
     xmlns:xsd="http://www.w3.org/2001/XMLSchema#"
     xmlns:rdfs="http://www.w3.org/2000/01/rdf-schema#"
     ontologyIRI="http://www.semanticweb.org/p.hatlas/ontologies/2017/1/untitled-ontology-65">
    <Prefix name="" IRI="http://www.semanticweb.org/p.hatlas/ontologies/2017/1/untitled-ontology-65"/>
    <Prefix name="owl" IRI="http://www.w3.org/2002/07/owl#"/>
    <Prefix name="rdf" IRI="http://www.w3.org/1999/02/22-rdf-syntax-ns#"/>
    <Prefix name="xml" IRI="http://www.w3.org/XML/1998/namespace"/>
    <Prefix name="xsd" IRI="http://www.w3.org/2001/XMLSchema#"/>
    <Prefix name="rdfs" IRI="http://www.w3.org/2000/01/rdf-schema#"/>
    <Declaration>
        <Class IRI="#A_information"/>
    </Declaration>
    <Declaration>
        <Class IRI="#Answer"/>
    </Declaration>
    <Declaration>
        <Class IRI="#I_have"/>
    </Declaration>
    <Declaration>
        <Class IRI="#Q_intention"/>
    </Declaration>
    <Declaration>
        <Class IRI="#Question"/>
    </Declaration>
    <Declaration>
        <Class IRI="#T_demand"/>
    </Declaration>
    <Declaration>
        <Class IRI="#T_expectation"/>
    </Declaration>
    <Declaration>
        <Class IRI="#T_information"/>
    </Declaration>
    <Declaration>
        <Class IRI="#Tell"/>
    </Declaration>
    <Declaration>
        <Class IRI="#alter_course"/>
    </Declaration>
    <Declaration>
        <Class IRI="#body"/>
    </Declaration>
    <Declaration>
        <Class IRI="#course"/>
    </Declaration>
    <Declaration>
        <Class IRI="#features_information"/>
    </Declaration>
    <Declaration>
        <Class IRI="#give_way"/>
    </Declaration>
    <Declaration>
        <Class IRI="#identification_of_situation"/>
    </Declaration>
    <Declaration>
        <Class IRI="#keep_the_course_and_speed"/>
    </Declaration>
    <Declaration>
        <Class IRI="#message_structures"/>
    </Declaration>
    <Declaration>
        <Class IRI="#more_space"/>
    </Declaration>
    <Declaration>
        <Class IRI="#navigation_information"/>
    </Declaration>
    <Declaration>
        <Class IRI="#negativ"/>
    </Declaration>
    <Declaration>
        <Class IRI="#ontology_of_communication"/>
    </Declaration>
    <Declaration>
        <Class IRI="#ontology_of_navigation"/>
    </Declaration>
    <Declaration>
        <Class IRI="#over_taking"/>
    </Declaration>
    <Declaration>
        <Class IRI="#phrase"/>
    </Declaration>
    <Declaration>
        <Class IRI="#priority"/>
    </Declaration>
    <Declaration>
        <Class IRI="#roger"/>
    </Declaration>
    <Declaration>
        <Class IRI="#ship_maneuvering"/>
    </Declaration>
    <Declaration>
        <Class IRI="#to_port"/>
    </Declaration>
    <Declaration>
        <NamedIndividual IRI="#east"/>
    </Declaration>
    <Declaration>
        <NamedIndividual IRI="#midnight"/>
    </Declaration>
    <Declaration>
        <NamedIndividual IRI="#port_to_port"/>
    </Declaration>
    <Declaration>
        <NamedIndividual IRI="#south"/>
    </Declaration>
    <Declaration>
        <NamedIndividual IRI="#stand_by_engine"/>
    </Declaration>
    <Declaration>
        <NamedIndividual IRI="#starboard_to_starboard"/>
    </Declaration>
    <Declaration>
        <NamedIndividual IRI="#steady_as_she_goes"/>
    </Declaration>
    <Declaration>
        <NamedIndividual IRI="#to_port"/>
    </Declaration>
    <Declaration>
        <NamedIndividual IRI="#to_starboard"/>
    </Declaration>
    <Declaration>
        <NamedIndividual IRI="#west"/>
    </Declaration>
    <SubClassOf>
        <Class IRI="#A_information"/>
        <Class IRI="#Answer"/>
    </SubClassOf>
    <SubClassOf>
        <Class IRI="#Answer"/>
        <Class IRI="#body"/>
    </SubClassOf>
    <SubClassOf>
        <Class IRI="#I_have"/>
        <Class IRI="#priority"/>
    </SubClassOf>
    <SubClassOf>
        <Class IRI="#Q_intention"/>
        <Class IRI="#Question"/>
    </SubClassOf>
    <SubClassOf>
        <Class IRI="#Question"/>
        <Class IRI="#body"/>
    </SubClassOf>
    <SubClassOf>
        <Class IRI="#T_demand"/>
        <Class IRI="#Tell"/>
    </SubClassOf>
    <SubClassOf>
        <Class IRI="#T_expectation"/>
        <Class IRI="#Tell"/>
    </SubClassOf>
    <SubClassOf>
        <Class IRI="#T_information"/>
        <Class IRI="#Tell"/>
    </SubClassOf>
    <SubClassOf>
        <Class IRI="#Tell"/>
        <Class IRI="#body"/>
    </SubClassOf>
    <SubClassOf>
        <Class IRI="#alter_course"/>
        <Class IRI="#course"/>
    </SubClassOf>
    <SubClassOf>
        <Class IRI="#body"/>
        <Class IRI="#message_structures"/>
    </SubClassOf>
    <SubClassOf>
        <Class IRI="#course"/>
        <Class IRI="#navigation_information"/>
    </SubClassOf>
    <SubClassOf>
        <Class IRI="#features_information"/>
        <Class IRI="#ontology_of_navigation"/>
    </SubClassOf>
    <SubClassOf>
        <Class IRI="#give_way"/>
        <Class IRI="#identification_of_situation"/>
    </SubClassOf>
    <SubClassOf>
        <Class IRI="#identification_of_situation"/>
        <Class IRI="#ontology_of_navigation"/>
    </SubClassOf>
    <SubClassOf>
        <Class IRI="#keep_the_course_and_speed"/>
        <Class IRI="#identification_of_situation"/>
    </SubClassOf>
    <SubClassOf>
        <Class IRI="#message_structures"/>
        <Class IRI="#ontology_of_communication"/>
    </SubClassOf>
    <SubClassOf>
        <Class IRI="#more_space"/>
        <Class IRI="#ship_maneuvering"/>
    </SubClassOf>
    <SubClassOf>
        <Class IRI="#navigation_information"/>
        <Class IRI="#features_information"/>
    </SubClassOf>
    <SubClassOf>
        <Class IRI="#negativ"/>
        <Class IRI="#phrase"/>
    </SubClassOf>
    <SubClassOf>
        <Class IRI="#over_taking"/>
        <Class IRI="#identification_of_situation"/>
    </SubClassOf>
    <SubClassOf>
        <Class IRI="#phrase"/>
        <Class IRI="#ontology_of_communication"/>
    </SubClassOf>
    <SubClassOf>
        <Class IRI="#priority"/>
        <Class IRI="#identification_of_situation"/>
    </SubClassOf>
    <SubClassOf>
        <Class IRI="#roger"/>
        <Class IRI="#phrase"/>
    </SubClassOf>
    <SubClassOf>
        <Class IRI="#ship_maneuvering"/>
        <Class IRI="#features_information"/>
    </SubClassOf>
    <SubClassOf>
        <Class IRI="#to_port"/>
        <Class IRI="#alter_course"/>
    </SubClassOf>
</Ontology>


<!-- Generated by the OWL API (version 4.5.9.2019-02-01T07:24:44Z) https://github.com/owlcs/owlapi -->
