# Supplementary material for: Application of a text mining method in navigation and communication for enhancing maritime safety
Source: PLoS One. 2024 Mar 22;19(3):e0299582. doi: 10.1371/journal.pone.0299582 (PMC10959359; doi:10.1371/journal.pone.0299582)
Supplement: S1 Datasets — (ZIP) [file pone.0299582.s001.zip › scenario.csv]

Communication scenario	Communication through ontologies	Natural language communication (text mining)
A to B: what are your intentions?	{ontology of communication, message structures, body, Question, Q_intention}	What are your intentions?
B to A: I have right-of-way, I will maintain course and speed	{ontology of communication, message structures, body, Answer, A_information}, {ontology of navigation, identification of situation, priority, I_have}, {ontology of navigation, identification of situation, keep_the_course_and_speed}.	I have right-of-way, I will keep the course and speed.
A to B: no, you do not have right-of-way; you are the overtaking vessel; you give way to me	{ontology of communication, phrase, negative} {ontology of communication, message structures, body, Tell, T_demand}, {ontology of navigation, identification of situation, priority, I_have},{ontology of navigation, Identification of situation, Give way}, {ontology of communication, message structures, body, Tell, T_information}, {ontology of navigation, Identification of situation, Over taking}.	No. You do not have right-of-way, you give way to me. You are the overtaking vessel.
B to A: you are the overtaking vessel, you should give way	{ontology of communication, phrase, negative}, {ontology of communication, message structures, body, Answer, A_information}, {ontology of navigation, Identification of situation, Over taking}. {ontology of communication, message structures, body, Tell, T_expectation}, {ontology of navigation, Identification of situation, Give way}.	No. You are the overtaking vessel. You should give way.
A to B: then alter course slightly to port	{ontology of communication, message structures, body, Tell, T_information}, {ontology of navigation, Features information, Navigation information, course, Alter course, To port}.	Then alter course slightly to port.
B to A: OK, I am altering course to port to give you more space	{ontology of communication, roger}, {ontology of communication, message structures, body, Answer, A_information}, {ontology of navigation, Features information, Navigation information, course, Alter course, To port}. {ontology of communication, message structures, body, Tell, T_information},{ontology of navigation, Features information,Ship maneuvering, more space}.	Confirmation. I am altering course to port to make more space.
